# Supplementary material for: Economic Challenges and Behavioral and Mental Health Risks for Overdose during the COVID-19 Pandemic among People Who Inject Drugs
Source: Int J Environ Res Public Health. 2022 Apr 28;19(9):5351. doi: 10.3390/ijerph19095351 (PMC9101403; doi:10.3390/ijerph19095351)
Supplement: Supplementary file 1 [file ijerph-19-05351-s001.zip]

Archive with 1 entries (1 files):
- ijerph-1659418-supplementary.pdf
